# Supplementary material for: Non-Invasive Telemonitoring in Heart Failure: A Systematic Review
Source: Medicina (Kaunas). 2025 Jul 15;61(7):1277. doi: 10.3390/medicina61071277 (PMC12299789; doi:10.3390/medicina61071277)
Supplement: Supplementary file 1 [file medicina-61-01277-s001.zip]

Archive with 1 entries (1 files):
- medicina-3664805-supplementary.pdf
